# Supplementary material for: Dual-stream transformer approach for pain assessment using visual-physiological data modeling
Source: PeerJ Comput Sci. 2025 Sep 3;11:e3158. doi: 10.7717/peerj-cs.3158 (PMC12453799; doi:10.7717/peerj-cs.3158)
Supplement: Supplemental Information 1 [file peerj-cs-11-3158-s001.zip]

Archive with 585 entries (570 files):
- ai4pain_samples/
- ai4pain_samples/cropped/
- ai4pain_samples/cropped/3/
- ai4pain_samples/cropped/3/B1/
- ai4pain_samples/cropped/3/B1/keyframe_0.jpg
- ai4pain_samples/cropped/3/B1/keyframe_1000.jpg
- ai4pain_samples/cropped/3/B1/keyframe_1048.jpg
- ai4pain_samples/cropped/3/B1/keyframe_1063.jpg
- ai4pain_samples/cropped/3/B1/keyframe_1135.jpg
- ai4pain_samples/cropped/3/B1/keyframe_1140.jpg
- ai4pain_samples/cropped/3/B1/keyframe_1141.jpg
- ai4pain_samples/cropped/3/B1/keyframe_1224.jpg
- ai4pain_samples/cropped/3/B1/keyframe_132.jpg
- ai4pain_samples/cropped/3/B1/keyframe_1346.jpg
- ai4pain_samples/cropped/3/B1/keyframe_1351.jpg
- ai4pain_samples/cropped/3/B1/keyframe_1371.jpg
- ai4pain_samples/cropped/3/B1/keyframe_1455.jpg
- ai4pain_samples/cropped/3/B1/keyframe_1461.jpg
- ai4pain_samples/cropped/3/B1/keyframe_1493.jpg
- ai4pain_samples/cropped/3/B1/keyframe_1506.jpg
- ai4pain_samples/cropped/3/B1/keyframe_1509.jpg
- ai4pain_samples/cropped/3/B1/keyframe_1521.jpg
- ai4pain_samples/cropped/3/B1/keyframe_1547.jpg
- ai4pain_samples/cropped/3/B1/keyframe_1560.jpg
- ai4pain_samples/cropped/3/B1/keyframe_1561.jpg
- ai4pain_samples/cropped/3/B1/keyframe_1563.jpg
- ai4pain_samples/cropped/3/B1/keyframe_1564.jpg
- ai4pain_samples/cropped/3/B1/keyframe_1582.jpg
- ai4pain_samples/cropped/3/B1/keyframe_1584.jpg
- ai4pain_samples/cropped/3/B1/keyframe_1612.jpg
- ai4pain_samples/cropped/3/B1/keyframe_1656.jpg
- ai4pain_samples/cropped/3/B1/keyframe_1657.jpg
- ai4pain_samples/cropped/3/B1/keyframe_1659.jpg
- ai4pain_samples/cropped/3/B1/keyframe_1695.jpg
- ai4pain_samples/cropped/3/B1/keyframe_1757.jpg
- ai4pain_samples/cropped/3/B1/keyframe_1765.jpg
- ai4pain_samples/cropped/3/B1/keyframe_2.jpg
- ai4pain_samples/cropped/3/B1/keyframe_281.jpg
- ai4pain_samples/cropped/3/B1/keyframe_3.jpg
- ai4pain_samples/cropped/3/B1/keyframe_306.jpg
- ai4pain_samples/cropped/3/B1/keyframe_307.jpg
- ai4pain_samples/cropped/3/B1/keyframe_310.jpg
- ai4pain_samples/cropped/3/B1/keyframe_311.jpg
- ai4pain_samples/cropped/3/B1/keyframe_316.jpg
- ai4pain_samples/cropped/3/B1/keyframe_340.jpg
- ai4pain_samples/cropped/3/B1/keyframe_357.jpg
- ai4pain_samples/cropped/3/B1/keyframe_363.jpg
- ai4pain_samples/cropped/3/B1/keyframe_364.jpg
- ai4pain_samples/cropped/3/B1/keyframe_366.jpg
- ai4pain_samples/cropped/3/B1/keyframe_464.jpg
- ai4pain_samples/cropped/3/B1/keyframe_54.jpg
- ai4pain_samples/cropped/3/B1/keyframe_547.jpg
- ai4pain_samples/cropped/3/B1/keyframe_590.jpg
- ai4pain_samples/cropped/3/B1/keyframe_593.jpg
- ai4pain_samples/cropped/3/B1/keyframe_636.jpg
- ai4pain_samples/cropped/3/B1/keyframe_65.jpg
- ai4pain_samples/cropped/3/B1/keyframe_66.jpg
- ai4pain_samples/cropped/3/B1/keyframe_689.jpg
- ai4pain_samples/cropped/3/B1/keyframe_695.jpg
- ai4pain_samples/cropped/3/B1/keyframe_696.jpg
- ai4pain_samples/cropped/3/B1/keyframe_699.jpg
- ai4pain_samples/cropped/3/B1/keyframe_731.jpg
- ai4pain_samples/cropped/3/B1/keyframe_732.jpg
- ai4pain_samples/cropped/3/B1/keyframe_736.jpg
- ai4pain_samples/cropped/3/B1/keyframe_768.jpg
- ai4pain_samples/cropped/3/B1/keyframe_8.jpg
- ai4pain_samples/cropped/3/B1/keyframe_856.jpg
- ai4pain_samples/cropped/3/B1/keyframe_89.jpg
- ai4pain_samples/cropped/3/B1/keyframe_890.jpg
- ai4pain_samples/cropped/3/B1/keyframe_984.jpg
- ai4pain_samples/cropped/3/B1/keyframe_999.jpg
- ai4pain_samples/cropped/3/B1.mp4
- ai4pain_samples/cropped/3/H1/
- ai4pain_samples/cropped/3/H1/keyframe_0.jpg
- ai4pain_samples/cropped/3/H1/keyframe_102.jpg
- ai4pain_samples/cropped/3/H1/keyframe_104.jpg
- ai4pain_samples/cropped/3/H1/keyframe_114.jpg
- ai4pain_samples/cropped/3/H1/keyframe_12.jpg
- ai4pain_samples/cropped/3/H1/keyframe_120.jpg
- ai4pain_samples/cropped/3/H1/keyframe_147.jpg
- ai4pain_samples/cropped/3/H1/keyframe_15.jpg
- ai4pain_samples/cropped/3/H1/keyframe_192.jpg
- ai4pain_samples/cropped/3/H1/keyframe_20.jpg
- ai4pain_samples/cropped/3/H1/keyframe_264.jpg
- ai4pain_samples/cropped/3/H1/keyframe_281.jpg
- ai4pain_samples/cropped/3/H1/keyframe_282.jpg
- ai4pain_samples/cropped/3/H1/keyframe_295.jpg
- ai4pain_samples/cropped/3/H1/keyframe_296.jpg
- ai4pain_samples/cropped/3/H1/keyframe_31.jpg
- ai4pain_samples/cropped/3/H1/keyframe_38.jpg
- ai4pain_samples/cropped/3/H1/keyframe_42.jpg
- ai4pain_samples/cropped/3/H1/keyframe_48.jpg
- ai4pain_samples/cropped/3/H1/keyframe_52.jpg
- ai4pain_samples/cropped/3/H1/keyframe_54.jpg
- ai4pain_samples/cropped/3/H1/keyframe_55.jpg
- ai4pain_samples/cropped/3/H1/keyframe_56.jpg
- ai4pain_samples/cropped/3/H1/keyframe_60.jpg
- ai4pain_samples/cropped/3/H1/keyframe_66.jpg
- ai4pain_samples/cropped/3/H1/keyframe_67.jpg
- ai4pain_samples/cropped/3/H1/keyframe_71.jpg
- ai4pain_samples/cropped/3/H1/keyframe_72.jpg
- ai4pain_samples/cropped/3/H1/keyframe_78.jpg
- ai4pain_samples/cropped/3/H1/keyframe_85.jpg
- ai4pain_samples/cropped/3/H1/keyframe_87.jpg
- ai4pain_samples/cropped/3/H1/keyframe_9.jpg
- ai4pain_samples/cropped/3/H1.mp4
- ai4pain_samples/cropped/3/H2/
- ai4pain_samples/cropped/3/H2/keyframe_0.jpg
- ai4pain_samples/cropped/3/H2/keyframe_107.jpg
- ai4pain_samples/cropped/3/H2/keyframe_114.jpg
- ai4pain_samples/cropped/3/H2/keyframe_12.jpg
- ai4pain_samples/cropped/3/H2/keyframe_124.jpg
- ai4pain_samples/cropped/3/H2/keyframe_125.jpg
- ai4pain_samples/cropped/3/H2/keyframe_15.jpg
- ai4pain_samples/cropped/3/H2/keyframe_18.jpg
- ai4pain_samples/cropped/3/H2/keyframe_19.jpg
- ai4pain_samples/cropped/3/H2/keyframe_2.jpg
- ai4pain_samples/cropped/3/H2/keyframe_20.jpg
- ai4pain_samples/cropped/3/H2/keyframe_204.jpg
- ai4pain_samples/cropped/3/H2/keyframe_206.jpg
- ai4pain_samples/cropped/3/H2/keyframe_22.jpg
- ai4pain_samples/cropped/3/H2/keyframe_228.jpg
- ai4pain_samples/cropped/3/H2/keyframe_23.jpg
- ai4pain_samples/cropped/3/H2/keyframe_24.jpg
- ai4pain_samples/cropped/3/H2/keyframe_240.jpg
- ai4pain_samples/cropped/3/H2/keyframe_252.jpg
- ai4pain_samples/cropped/3/H2/keyframe_264.jpg
- ai4pain_samples/cropped/3/H2/keyframe_266.jpg
- ai4pain_samples/cropped/3/H2/keyframe_267.jpg
- ai4pain_samples/cropped/3/H2/keyframe_276.jpg
- ai4pain_samples/cropped/3/H2/keyframe_287.jpg
- ai4pain_samples/cropped/3/H2/keyframe_288.jpg
- ai4pain_samples/cropped/3/H2/keyframe_29.jpg
- ai4pain_samples/cropped/3/H2/keyframe_299.jpg
- ai4pain_samples/cropped/3/H2/keyframe_300.jpg
- ai4pain_samples/cropped/3/H2/keyframe_304.jpg
- ai4pain_samples/cropped/3/H2/keyframe_31.jpg
- ai4pain_samples/cropped/3/H2/keyframe_33.jpg
- ai4pain_samples/cropped/3/H2/keyframe_36.jpg
- ai4pain_samples/cropped/3/H2/keyframe_37.jpg
- ai4pain_samples/cropped/3/H2/keyframe_4.jpg
- ai4pain_samples/cropped/3/H2/keyframe_42.jpg
- ai4pain_samples/cropped/3/H2/keyframe_43.jpg
- ai4pain_samples/cropped/3/H2/keyframe_44.jpg
- ai4pain_samples/cropped/3/H2/keyframe_45.jpg
- ai4pain_samples/cropped/3/H2/keyframe_46.jpg
- ai4pain_samples/cropped/3/H2/keyframe_47.jpg
- ai4pain_samples/cropped/3/H2/keyframe_5.jpg
- ai4pain_samples/cropped/3/H2/keyframe_50.jpg
- ai4pain_samples/cropped/3/H2/keyframe_51.jpg
- ai4pain_samples/cropped/3/H2/keyframe_52.jpg
- ai4pain_samples/cropped/3/H2/keyframe_53.jpg
- ai4pain_samples/cropped/3/H2/keyframe_54.jpg
- ai4pain_samples/cropped/3/H2/keyframe_56.jpg
- ai4pain_samples/cropped/3/H2/keyframe_57.jpg
- ai4pain_samples/cropped/3/H2/keyframe_59.jpg
- ai4pain_samples/cropped/3/H2/keyframe_60.jpg
- ai4pain_samples/cropped/3/H2/keyframe_61.jpg
- ai4pain_samples/cropped/3/H2/keyframe_62.jpg
- ai4pain_samples/cropped/3/H2/keyframe_63.jpg
- ai4pain_samples/cropped/3/H2/keyframe_64.jpg
- ai4pain_samples/cropped/3/H2/keyframe_67.jpg
- ai4pain_samples/cropped/3/H2/keyframe_68.jpg
- ai4pain_samples/cropped/3/H2/keyframe_69.jpg
- ai4pain_samples/cropped/3/H2/keyframe_7.jpg
- ai4pain_samples/cropped/3/H2/keyframe_71.jpg
- ai4pain_samples/cropped/3/H2/keyframe_77.jpg
- ai4pain_samples/cropped/3/H2/keyframe_8.jpg
- ai4pain_samples/cropped/3/H2/keyframe_84.jpg
- ai4pain_samples/cropped/3/H2/keyframe_85.jpg
- ai4pain_samples/cropped/3/H2/keyframe_89.jpg
- ai4pain_samples/cropped/3/H2.mp4
- ai4pain_samples/cropped/3/H3/
- ai4pain_samples/cropped/3/H3/keyframe_0.jpg
- ai4pain_samples/cropped/3/H3/keyframe_1.jpg
- ai4pain_samples/cropped/3/H3/keyframe_105.jpg
- ai4pain_samples/cropped/3/H3/keyframe_109.jpg
- ai4pain_samples/cropped/3/H3/keyframe_11.jpg
- ai4pain_samples/cropped/3/H3/keyframe_110.jpg
- ai4pain_samples/cropped/3/H3/keyframe_12.jpg
- ai4pain_samples/cropped/3/H3/keyframe_124.jpg
- ai4pain_samples/cropped/3/H3/keyframe_13.jpg
- ai4pain_samples/cropped/3/H3/keyframe_155.jpg
- ai4pain_samples/cropped/3/H3/keyframe_16.jpg
- ai4pain_samples/cropped/3/H3/keyframe_164.jpg
- ai4pain_samples/cropped/3/H3/keyframe_167.jpg
- ai4pain_samples/cropped/3/H3/keyframe_17.jpg
- ai4pain_samples/cropped/3/H3/keyframe_180.jpg
- ai4pain_samples/cropped/3/H3/keyframe_182.jpg
- ai4pain_samples/cropped/3/H3/keyframe_22.jpg
- ai4pain_samples/cropped/3/H3/keyframe_273.jpg
- ai4pain_samples/cropped/3/H3/keyframe_293.jpg
- ai4pain_samples/cropped/3/H3/keyframe_41.jpg
- ai4pain_samples/cropped/3/H3/keyframe_47.jpg
- ai4pain_samples/cropped/3/H3/keyframe_48.jpg
- ai4pain_samples/cropped/3/H3/keyframe_55.jpg
- ai4pain_samples/cropped/3/H3/keyframe_65.jpg
- ai4pain_samples/cropped/3/H3/keyframe_72.jpg
- ai4pain_samples/cropped/3/H3/keyframe_73.jpg
- ai4pain_samples/cropped/3/H3/keyframe_76.jpg
- ai4pain_samples/cropped/3/H3/keyframe_84.jpg
- ai4pain_samples/cropped/3/H3/keyframe_85.jpg
- ai4pain_samples/cropped/3/H3/keyframe_92.jpg
- ai4pain_samples/cropped/3/H3/keyframe_94.jpg
- ai4pain_samples/cropped/3/H3/keyframe_95.jpg
- ai4pain_samples/cropped/3/H3.mp4
- ai4pain_samples/cropped/3/L1/
- ai4pain_samples/cropped/3/L1/keyframe_0.jpg
- ai4pain_samples/cropped/3/L1/keyframe_1.jpg
- ai4pain_samples/cropped/3/L1/keyframe_10.jpg
- ai4pain_samples/cropped/3/L1/keyframe_100.jpg
- ai4pain_samples/cropped/3/L1/keyframe_103.jpg
- ai4pain_samples/cropped/3/L1/keyframe_104.jpg
- ai4pain_samples/cropped/3/L1/keyframe_107.jpg
- ai4pain_samples/cropped/3/L1/keyframe_11.jpg
- ai4pain_samples/cropped/3/L1/keyframe_112.jpg
- ai4pain_samples/cropped/3/L1/keyframe_12.jpg
- ai4pain_samples/cropped/3/L1/keyframe_123.jpg
- ai4pain_samples/cropped/3/L1/keyframe_125.jpg
- ai4pain_samples/cropped/3/L1/keyframe_126.jpg
- ai4pain_samples/cropped/3/L1/keyframe_132.jpg
- ai4pain_samples/cropped/3/L1/keyframe_136.jpg
- ai4pain_samples/cropped/3/L1/keyframe_138.jpg
- ai4pain_samples/cropped/3/L1/keyframe_139.jpg
- ai4pain_samples/cropped/3/L1/keyframe_140.jpg
- ai4pain_samples/cropped/3/L1/keyframe_155.jpg
- ai4pain_samples/cropped/3/L1/keyframe_156.jpg
- ai4pain_samples/cropped/3/L1/keyframe_159.jpg
- ai4pain_samples/cropped/3/L1/keyframe_162.jpg
- ai4pain_samples/cropped/3/L1/keyframe_164.jpg
- ai4pain_samples/cropped/3/L1/keyframe_167.jpg
- ai4pain_samples/cropped/3/L1/keyframe_168.jpg
- ai4pain_samples/cropped/3/L1/keyframe_173.jpg
- ai4pain_samples/cropped/3/L1/keyframe_174.jpg
- ai4pain_samples/cropped/3/L1/keyframe_177.jpg
- ai4pain_samples/cropped/3/L1/keyframe_180.jpg
- ai4pain_samples/cropped/3/L1/keyframe_183.jpg
- ai4pain_samples/cropped/3/L1/keyframe_187.jpg
- ai4pain_samples/cropped/3/L1/keyframe_204.jpg
- ai4pain_samples/cropped/3/L1/keyframe_206.jpg
- ai4pain_samples/cropped/3/L1/keyframe_208.jpg
- ai4pain_samples/cropped/3/L1/keyframe_209.jpg
- ai4pain_samples/cropped/3/L1/keyframe_212.jpg
- ai4pain_samples/cropped/3/L1/keyframe_22.jpg
- ai4pain_samples/cropped/3/L1/keyframe_24.jpg
- ai4pain_samples/cropped/3/L1/keyframe_287.jpg
- ai4pain_samples/cropped/3/L1/keyframe_288.jpg
- ai4pain_samples/cropped/3/L1/keyframe_289.jpg
- ai4pain_samples/cropped/3/L1/keyframe_311.jpg
- ai4pain_samples/cropped/3/L1/keyframe_312.jpg
- ai4pain_samples/cropped/3/L1/keyframe_318.jpg
- ai4pain_samples/cropped/3/L1/keyframe_319.jpg
- ai4pain_samples/cropped/3/L1/keyframe_42.jpg
- ai4pain_samples/cropped/3/L1/keyframe_43.jpg
- ai4pain_samples/cropped/3/L1/keyframe_44.jpg
- ai4pain_samples/cropped/3/L1/keyframe_48.jpg
- ai4pain_samples/cropped/3/L1/keyframe_49.jpg
- ai4pain_samples/cropped/3/L1/keyframe_52.jpg
- ai4pain_samples/cropped/3/L1/keyframe_54.jpg
- ai4pain_samples/cropped/3/L1/keyframe_55.jpg
- ai4pain_samples/cropped/3/L1/keyframe_56.jpg
- ai4pain_samples/cropped/3/L1/keyframe_57.jpg
- ai4pain_samples/cropped/3/L1/keyframe_58.jpg
- ai4pain_samples/cropped/3/L1/keyframe_59.jpg
- ai4pain_samples/cropped/3/L1/keyframe_6.jpg
- ai4pain_samples/cropped/3/L1/keyframe_67.jpg
- ai4pain_samples/cropped/3/L1/keyframe_68.jpg
- ai4pain_samples/cropped/3/L1/keyframe_7.jpg
- ai4pain_samples/cropped/3/L1/keyframe_87.jpg
- ai4pain_samples/cropped/3/L1/keyframe_90.jpg
- ai4pain_samples/cropped/3/L1/keyframe_92.jpg
- ai4pain_samples/cropped/3/L1.mp4
- ai4pain_samples/cropped/3/L2/
- ai4pain_samples/cropped/3/L2/keyframe_0.jpg
- ai4pain_samples/cropped/3/L2/keyframe_129.jpg
- ai4pain_samples/cropped/3/L2/keyframe_130.jpg
- ai4pain_samples/cropped/3/L2/keyframe_131.jpg
- ai4pain_samples/cropped/3/L2/keyframe_135.jpg
- ai4pain_samples/cropped/3/L2/keyframe_144.jpg
- ai4pain_samples/cropped/3/L2/keyframe_153.jpg
- ai4pain_samples/cropped/3/L2/keyframe_154.jpg
- ai4pain_samples/cropped/3/L2/keyframe_156.jpg
- ai4pain_samples/cropped/3/L2/keyframe_159.jpg
- ai4pain_samples/cropped/3/L2/keyframe_172.jpg
- ai4pain_samples/cropped/3/L2/keyframe_173.jpg
- ai4pain_samples/cropped/3/L2/keyframe_176.jpg
- ai4pain_samples/cropped/3/L2/keyframe_178.jpg
- ai4pain_samples/cropped/3/L2/keyframe_180.jpg
- ai4pain_samples/cropped/3/L2/keyframe_181.jpg
- ai4pain_samples/cropped/3/L2/keyframe_185.jpg
- ai4pain_samples/cropped/3/L2/keyframe_192.jpg
- ai4pain_samples/cropped/3/L2/keyframe_194.jpg
- ai4pain_samples/cropped/3/L2/keyframe_195.jpg
- ai4pain_samples/cropped/3/L2/keyframe_196.jpg
- ai4pain_samples/cropped/3/L2/keyframe_200.jpg
- ai4pain_samples/cropped/3/L2/keyframe_204.jpg
- ai4pain_samples/cropped/3/L2/keyframe_238.jpg
- ai4pain_samples/cropped/3/L2/keyframe_240.jpg
- ai4pain_samples/cropped/3/L2/keyframe_249.jpg
- ai4pain_samples/cropped/3/L2/keyframe_250.jpg
[truncated: 285 more entries]
